# Supplementary material for: The Memristive Properties and Spike Timing-Dependent Plasticity in Electrodeposited Copper Tungstates and Molybdates
Source: Materials (Basel). 2023 Oct 13;16(20):6675. doi: 10.3390/ma16206675 (PMC10608134; doi:10.3390/ma16206675)
Supplement: Supplementary file 1 [file materials-16-06675-s001.zip]

Archive with 1 entries (1 files):
- materials-2620319-supplementary.pdf
